# Supplementary material for: Genome-Wide Identification and Expression Analysis of the Mediator Complex Subunit Gene Family in Cassava
Source: Int J Mol Sci. 2025 Feb 15;26(4):1666. doi: 10.3390/ijms26041666 (PMC11855191; doi:10.3390/ijms26041666)
Supplement: Supplementary file 1 [file ijms-26-01666-s001.zip]

Archive with 1 entries (1 files):
- ijms-3461040-supplementary.xlsx
