# Supplementary material for: Genome-Wide Identification and Expression Analysis of the Mediator Complex Subunit Gene Family in Cassava
Source: Int J Mol Sci. 2025 Feb 15;26(4):1666. doi: 10.3390/ijms26041666 (PMC11855191; doi:10.3390/ijms26041666)
Supplement: Supplementary file 1 [file ijms-26-01666-s001.zip › ijms-3461040-supplementary.xlsx]

## Sheet: Table S1
Table S1. Parameters Related to Gene Duplication and Evolution of MeMEDs in Cassava
Seq_1	Seq_2	Ka	Ks	Ka_Ks	T（MYA)	Selection	Duplication event
MeMED26_1	MeMED26_2	0.0813015	0.373326	0.217776	28.4547	Purifying	Segmental Duplication
MeMED28_1	MeMED28_2	0.290726	0.491011	0.592096	37.4246	Purifying	Segmental Duplication
MeMED21_1	MeMED21_2	0.032846	0.260657	0.126012	19.8671	Purifying	Segmental Duplication
MeMED31_1	MeCdk8_1	0.889511	3.28528	0.270756	250.402	Purifying	Segmental Duplication
MeMED6_2	MeMED6_1	0.0337751	0.393975	0.085729	30.0286	Purifying	Segmental Duplication
MeMED33_1	MeMED33_2	0.0647862	0.297432	0.217819	22.6701	Purifying	Segmental Duplication
MeMED33_3	MeMED33_4	0.0699151	0.299946	0.233092	22.8617	Purifying	Segmental Duplication
MeMED12_1	MeMED16_1	0.973937	2.57188	0.378688	196.027	Purifying	Segmental Duplication

## Sheet: Table S2
Table S2:Identification of Different Cis-Regulatory Elements in the Promoters of MeMED Genes
Gene number		1	2	3	4	5	6	7	8	9	10	12	14	15	18	23	1	2	3	4	5	8	9	11	12	1	2	3	2	1	2	3
		GA-motif	GT1-motif	GATA-motif	G-Box	TCT-motif	ACE	I-box	Gap-box	TCCC-motif	AE-box	3-AF1 binding site	chs-CMA1a	Sp1	LAMP-element	ATCT-motif	ABRE	TGACG-motif	CGTCA-motif	TGA-element	TCA-element	GARE-motif	P-box	TATC-box	AuxRE	LTR	TC-rich repeats	WUN-motif	O2-site	CCAAT-box	MBS	Unnamed__1
		Light responsive elements	light responsive element	Light responsive elements	Light responsive elements	Light responsive elements	Light responsive elements	Light responsive elements	Light responsive elements	Light responsive elements	part of a module for light response	light responsive element	Light responsive elements	light responsive element	Light responsive elements	Conserved DNA module involved in light responsiveness	Abscisic acid responsive elements	MeJA-responsive elements	MeJA-responsive elements	Auxin-responsive element	Salicylic acid responsive elements	gibberellin-responsive element	gibberellin-responsive element	Gibberellin responsive elements	part of an Auxin-responsive element	Low-temperature responsive elements	Defense and stress responsive elements	wound-responsive element	Zein metabolism cis-elements	MYBHv1 binding site	MYB binding site involved in drought-inducibility	60K protein binding site
Manes.01G210100.1	MeMED33_3				4	3		1									3	4	4	2
Manes.01G220201.1	MeMED28_2				4	1	1				1		1		1		3			3		2		1		2			2
Manes.03G077300.1	MeMED22_1				2																1						1		1
Manes.03G185600.9	MeMED33_1				1	1			1	1						1		1	1		1	1	1	2						1	1
Manes.03G199800.1	MeMED20_1		1									1						3	3				1								1
Manes.03G210700.11	MeMED21_1			1		1	1		1							1															2
Manes.04G136400.1	MeMED6_1				2			3						1	2		2				1			1	1					1
Manes.05G034300.10	MeMED12_1				1	2		1		1					1		1				2					1			1		2
Manes.05G061600.1	MeMED28_1	1	1			2											1	3			1	2
Manes.05G073300.1	MeMED33_4			1	4			2									3	1	1	1	1	2		1		1
Manes.06G049700.1	MeMED17_1		1	1				1							1							1					1
Manes.06G129600.1	MeMED31_1		1																1	1						1			1
Manes.08G002200.1	MeMED4_1									1	1																1
Manes.08G033200.3	MeMED27_1			2	1					2	1			1			2			2	1	1	2				1
Manes.08G039900.1	MeMED7_1			2	2	1												2					1
Manes.08G061400.1	MeMED26_1							1					1						4	1						1	3		1		1
Manes.08G118700.1	MeMED37_1		1																			1
Manes.09G000400.6	MeMED21_2		1																	1
Manes.09G002800.2	MeMED26_2		3												1											1
Manes.09G101000.3	MeMED10_1		1	1	1	1										1	1			1		1					1	1		1	1
Manes.09G152800.6	MeMED14_1			1												1			1		1
Manes.11G030300.3	MeMED6_2				1	1											1	2	2		1									1	2	1
Manes.13G095300.2	MeMED18_1		3						2	1	2										1		3	1
Manes.14G098600.1	MeMED25_1			2	1							1								1	1						1				1
Manes.14G121800.7	MeMED13_1		2	1	1	1		1		1		1						1	1	1
Manes.15G022100.1	MeMED33_2		2		4							2		2			2		2				3
Manes.16G001300.1	MeMED11_1		1	1	5	1											4	1	1
Manes.17G043400.1	MeMED16_1	1			1												2				1
Manes.17G082000.1	MeMED23_1					2	1	1			2	1						1	1				1				1				4
Manes.17G099700.2	MeMED32_1	1																2	2
Manes.13G050900.1	MeCycC_1				2												2				2					1	1			1		1
Manes.09G052700.5	MeCdk8_1			1		1		5					1					1	1			1									1

## Sheet: Table S3
Table S3: Primers used in this study
Primer Name	Primer Sequence (5' to 3')
MeMED22_1-F	GCAGAGAGTGGAAACAGATATAGC
MeMED22_1-R	GCACGCATTTCCATCATAAAAGC
MeMED10_1-F	TTCCTTCAACACTGCCTCCC
MeMED10_1-R	TGAATGTTGCACTTCTCAGACA
MeMED31_1-F	AAAGAAACCGATGATGCGCC
MeMED31_1-R	AGGATTGGCTAGACACTGAACA
MeMED11_1-F	CAGCGACTTCAAGATGTGGAAA
MeMED11_1-R	TCACTGCAATGGTTGTTGATGA
MeMED20_1-F	CGAGGTCTCACAGTGCGTAG
MeMED20_1-R	CGGCAGAGAAATCCCCAAGA
MeMED21_2-F	AACCACCAGCTAACCCTTCC
MeMED21_2-R	CACTTCTTCACCTCCCTCGG
MeMED23_1-F	AACCAGAGATCAATAGCAGCA
MeMED23_1-R	CGGGTCGAATCATCAGCTTTTT
MeMED7_1-F	GCAAAACCCTAAGTCTGCTCC
MeMED7_1-R	TCCTTGCTCTTCCAGGCTTG
MeCdk8_1-F	TCTCAAGCCATCAAATATCCTAGT
MeCdk8_1-R	ACAGCCCACATATCAACAGCA
MeMED16_1-F	TTTGCAGTATAAGATGAGCGTGC
MeMED16_1-R	CACAAGTTTCTGATGCACAAGCTATA
ACTIN1-qPCR-F	TGCTATGTACGTCGCCATCCAG
ACTIN1-qPCR-R	AATGAGTAACCACGCTCCGTCA
